# Supplementary material for: Determination of car seat contact area for personalised thermal sensation modelling
Source: PLoS One. 2018 Dec 11;13(12):e0208599. doi: 10.1371/journal.pone.0208599 (PMC6289412; doi:10.1371/journal.pone.0208599)
Supplement: S1 Dataset — (XLSX) [file pone.0208599.s001.xlsx]

## Sheet: Seat_surfaces_data
		Study sources overview
			Contact surface area comaprison [m2]
		Source	Upper and lower back	Lumbus	Buttocks	Lower thighs	back total (m2)	buttocks total (m2)	total cont (m2)	total body nude (m2)	weight (kg)	height (m)	BMI (kg/m2)	Age
		western type Newton thermal manikin - print					0.088575	0.112954	0.201528	1.77	64	1.785	20.0865
		Fiala - virtual manikin geometry	0.0833531	0.0720464	0.0580585	0.0752804	0.155399	0.133339	0.288738	1.83	71.4	1.697	24.7933
		McCullough et al 1994 - manikin on an executive chair					0.1818	0.1423	0.3241	1.8	64	1.79	19.9744
		Wu et al. 2016 - Asian Newton thermal manikin, summer clothing					0.138177	0.216123	0.3543	1.64778	57	1.685	20.0759
		Taitherm - virtual manikin 50th percentile					0.222465	0.150768	0.373233	1.95	78.55	1.766	25.1863
		Oi et al. 2011 - Jap. males					0.08	0.127	0.207	1.69614	57.2	1.75	18.6776	22.5
		Oi et al. - SD								0.0490368	3.2	0.013	0.755112
	This study - seat prints	1 male					0.1759	0.1525	0.3284	1.89525	75	1.74	24.7721	29
		2 female					0.1225	0.1128	0.2353	1.58131	52	1.68	18.424	28
		3 male					0.18	0.1512	0.3312	1.96709	78	1.79	24.3438	28
		4 male					0.213219	0.194316	0.407535	2.11038	87	1.85	25.42	38
		5 male					0.151078	0.182633	0.33371	1.81795	68	1.74	22.46	35
		6 male					0.17333	0.190954	0.364284	2.05647	90	1.75	29.3878	31
		7 male					0.165	0.1835	0.3485	1.97505	78	1.8	24.0741	31
		8 male					0.198693	0.20586	0.404553	2.10735	90	1.81	27.4717	32
		9 male					0.202912	0.204798	0.407711	2.29901	99	1.93	26.5779	30
		10 male					0.17836	0.201737	0.380096	2.04726	81	1.85	23.6669	24
		11 male					0.175079	0.187763	0.362842	1.99642	80	1.8	24.6914	28
		12 male					0.230632	0.196623	0.427254	2.13805	94	1.8	29.0123	33
		13 male					0.177851	0.195588	0.373439	1.95803	75	1.82	22.6422	29
		Seat prints					0.18035	0.181559	0.36191	1.99612	80.5385	1.79692	24.8419	30.4615
		SD					0.0263124	0.0259434	0.0478852	0.166479	11.7317	0.0597925	2.80477	3.41074
		Ratio seat / back					0.49833	0.50167
		Median									80	1.8
		Modus									75	1.8
		Seat simulator STAN - Thermetrics					0.084804	0.12024	0.205044	1.95376	78.55	1.766	25.1863
		Park et al. 2015 - Korean drivers		m2	m2	m2
				back	seat	total
		Park < 59 kg	mean	0.02943	0.1107	0.14013
			SD	0.0137906	0.0139424	0.0196105
		Park 60-79 kg	mean	0.0603	0.1246	0.1849
			SD	0.0175762	0.0156716	0.0235483
		Park > 80 kg	mean	0.08795	0.14	0.22795
			SD	0.0134607	0.0134131	0.0190026
		AVG ALL	mean	0.0592267	0.1251	0.184327
		Statistics on data from this study
				Total contact / body weight		Total contact / body height		Total contact / total body area		Total contact / BMI
		slope	intercept	0.00371914	0.0623761	0.621508	-0.754893	0.26599	-0.16904	0.0133193	0.0310341
		SE (slope)	SE (intercept)	0.000507063	0.041269	0.152285	0.273796	0.0330064	0.0661136	0.00322034	0.0805074
		R2	SE (y)	0.83024	0.0214484	0.602261	0.0328304	0.855156	0.019812	0.60863	0.0325665
		F	df	53.7973	11	16.6563	11	64.9435	11	17.1064	11
		ss reg	ss resid	0.0247486	0.00506037	0.0179528	0.0118562	0.0254913	0.00431766	0.0181426	0.0116663
				Seat contact / body weight		Seat contact / body height		Seat / total body area		Seat contact / BMI
		slope	intercept	0.00175675	0.0400735	0.321783	-0.39666	0.129077	-0.0760946	0.00602381	0.0319167
		SE (slope)	SE (intercept)	0.000404978	0.0329605	0.087758	0.157782	0.0263266	0.0527336	0.00211641	0.0529096
		R2	SE (y)	0.631086	0.0171303	0.550005	0.0189193	0.68606	0.0158025	0.424116	0.0214027
		F	df	18.8173	11	13.4447	11	24.0386	11	8.10108	11
		ss reg	ss resid	0.00552186	0.00322791	0.00481241	0.00393735	0.00600286	0.0027469	0.00371092	0.00503885
				Back contact / body weight		Back contact/body height		Back contact / total body area		Back contact/BMI
		slope	intercept	0.00196239	0.0223026	0.299725	-0.358233	0.136913	-0.0929456	0.00729546	-0.000882619
		SE (slope)	SE (intercept)	0.000327439	0.0266498	0.0971497	0.174667	0.0238088	0.0476903	0.00177827	0.0444563
		R2	SE (y)	0.765547	0.0138504	0.463896	0.020944	0.75039	0.0142911	0.604757	0.0179832
		F	df	35.9177	11	9.5184	11	33.0687	11	16.831	11
		ss reg	ss resid	0.00689027	0.00211018	0.00417527	0.00482518	0.00675385	0.0022466	0.00544308	0.00355737
		Linear functions sumary
			Slope	Intercept	SE Slope	SE intercept	R2	RSMD/SE
		Total contact predictors
		Total contact / body weight	0.00371914	0.0623761	0.000507063	0.041269	0.83024	0.0214484
		Total contact / body height	0.621508	-0.754893	0.152285	0.273796	0.602261	0.0328304
		Total contact / total body area	0.26599	-0.16904	0.0330064	0.0661136	0.855156	0.019812
		Total contact / BMI	0.0133193	0.0310341	0.00322034	0.0805074	0.60863	0.0325665
		Local contact predicotrs
		Seat contact / body weight	0.00175675	0.0400735	0.000404978	0.0329605	0.631086	0.0171303
		Back contact / body weight	0.00196239	0.0223026	0.000327439	0.0266498	0.765547	0.0138504
		Seat / total body area	0.129077	-0.0760946	0.0263266	0.0527336	0.68606	0.0158025
		Back contact / total body area	0.136913	-0.0929456	0.136913	-0.0929456	0.75039	0.0142911
		Confiedence and prediction intervals
		t95	2.20099
		n	13
		Total contact / body weight								Total contact / body height								Total contact / total body area								Total contact / BMI								Seat contact / body weight								Back contact / body weight
		Body weight (kg)	Total contact (m2)	Predicted contact (m2)	Max confidence	Min / max confidence	Max prediction	Min / max prediction	SSxx	Body height	Total contact	Predicted contact	Max confidence	Min / max confidence	Max prediction	Min / max prediction	SSxx	Body area	Total contact	Predicted contact	Max confidence	Min / max confidence	Max prediction	Min / max prediction	SSxx	BMI	Total contact	Predicted contact	Max confidence	Min / max confidence	Max prediction	Min / max prediction	SSxx	Body weight	Seat contact	Predicted contact	Max confidence	Min / max confidence	Max prediction	Min / max prediction	SSxx	Body weight	Back contact	Predicted contact	Max confidence	Min / max confidence	Max prediction	Min / max prediction	SSxx
		52	0.2353	0.255771	0.290207	0.221335	0.314204	0.197338	1789.23	1.68	0.2353	0.292834	0.336851	0.248817	0.377444	0.208223	0.0464769	1.58131	0.2353	0.251584	0.284052	0.219116	0.30595	0.197218	0.360346	18.424	0.2353	0.276429	0.326072	0.226785	0.36362	0.189238	102.268	52	0.1128	0.131424	0.158928	0.103921	0.178093	0.0847556	1789.23	52	0.1225	0.124347	0.146584	0.102109	0.16208	0.0866133	1789.23
		68	0.33371	0.315277	0.334441	0.296114	0.366226	0.264328		1.74	0.33371	0.328281	0.355951	0.30061	0.405657	0.250904		1.81795	0.33371	0.314523	0.332236	0.29681	0.361589	0.267457		22.46	0.33371	0.330185	0.356266	0.304104	0.406461	0.25391		68	0.182633	0.159532	0.174838	0.144227	0.200224	0.118841		68	0.151078	0.155745	0.16812	0.14337	0.188646	0.122844
		75	0.3284	0.341311	0.35579	0.326833	0.390689	0.291933	Mean body weight	1.74	0.3312	0.328281	0.355951	0.30061	0.405657	0.250904	Mean body height	1.895	0.3284	0.335018	0.349167	0.320868	0.380862	0.289174	Mean body area	22.6422	0.373439	0.332612	0.357876	0.307347	0.408612	0.256611	Mean BMI	75	0.1525	0.17183	0.183393	0.160266	0.211267	0.132393	Mean weight	75	0.1759	0.169482	0.178831	0.160132	0.201368	0.137595	Mean weight
		75	0.373439	0.341311	0.35579	0.326833	0.390689	0.291933	80.5385	1.75	0.3485	0.334188	0.359664	0.308713	0.410807	0.25757	1.79692	1.95803	0.373439	0.351782	0.364189	0.339376	0.397119	0.306446	1.99611	23.6669	0.380096	0.34626	0.367814	0.324706	0.421109	0.271411	24.8419	75	0.195588	0.17183	0.183393	0.160266	0.211267	0.132393	80.5385	75	0.177851	0.169482	0.178831	0.160132	0.201368	0.137595	80.5385
		78	0.3312	0.352469	0.365865	0.339073	0.40154	0.303397		1.79	0.3284	0.35782	0.377995	0.337645	0.432842	0.282797		1.96709	0.3312	0.354193	0.366469	0.341917	0.399494	0.308892		24.0741	0.3485	0.351683	0.372295	0.331072	0.426266	0.2771		78	0.1512	0.1771	0.187799	0.166401	0.216292	0.137908		78	0.18	0.175369	0.184019	0.166718	0.207057	0.143681
		78	0.3485	0.352469	0.365865	0.339073	0.40154	0.303397		1.8	0.362842	0.363727	0.383795	0.34366	0.438721	0.288733		1.97505	0.3485	0.356311	0.368501	0.34412	0.401588	0.311033		24.3438	0.3312	0.355276	0.375467	0.335085	0.429744	0.280808		78	0.1835	0.1771	0.187799	0.166401	0.216292	0.137908		78	0.165	0.175369	0.184019	0.166718	0.207057	0.143681
		80	0.362842	0.359907	0.373014	0.3468	0.4089	0.310914		1.8	0.404553	0.363727	0.383795	0.34366	0.438721	0.288733		1.99642	0.362842	0.361994	0.374088	0.349899	0.407246	0.316742		24.6914	0.362842	0.359905	0.379814	0.339996	0.434297	0.285513		80	0.187763	0.180613	0.191081	0.170145	0.219743	0.141484		80	0.175079	0.179294	0.187757	0.17083	0.210931	0.147656
		81	0.380096	0.363626	0.376729	0.350523	0.412618	0.314634		1.8	0.427254	0.363727	0.383795	0.34366	0.438721	0.288733		2.04726	0.380096	0.375514	0.388166	0.362862	0.420918	0.33011		24.7721	0.3284	0.36098	0.380866	0.341094	0.435366	0.286595		81	0.201737	0.18237	0.192835	0.171905	0.221499	0.143241		81	0.17836	0.181256	0.189717	0.172795	0.212893	0.149619
		87	0.407535	0.385941	0.400889	0.370993	0.435458	0.336423		1.81	0.380096	0.369635	0.39015	0.34912	0.44475	0.29452		2.05647	0.364284	0.377965	0.390829	0.3651	0.423429	0.332501		25.42	0.407535	0.36961	0.389908	0.349312	0.444107	0.295113		87	0.194316	0.192911	0.204849	0.180972	0.232459	0.153362		87	0.213219	0.19303	0.202683	0.183378	0.225007	0.161054
		90	0.364284	0.397098	0.413919	0.380278	0.447213	0.346984		1.82	0.407711	0.375543	0.397025	0.354061	0.450928	0.300158		2.10735	0.404553	0.391498	0.406043	0.376952	0.437465	0.34553		26.5779	0.407711	0.385032	0.408412	0.361652	0.460427	0.309637		90	0.190954	0.198181	0.211615	0.184747	0.238206	0.158156		90	0.17333	0.198917	0.209779	0.188056	0.231279	0.166556
		90	0.404553	0.397098	0.413919	0.380278	0.447213	0.346984		1.85	0.373439	0.393266	0.420064	0.366468	0.470335	0.316198		2.11038	0.407535	0.392305	0.406974	0.377636	0.438312	0.346298		27.4717	0.404553	0.396937	0.424189	0.369685	0.473621	0.320253		90	0.20586	0.198181	0.211615	0.184747	0.238206	0.158156		90	0.198693	0.198917	0.209779	0.188056	0.231279	0.166556
		94	0.427254	0.411975	0.431903	0.392047	0.463216	0.360733		1.85	0.364284	0.393266	0.420064	0.366468	0.470335	0.316198		2.13805	0.427254	0.399664	0.415557	0.383771	0.446076	0.353252		29.0123	0.427254	0.417457	0.453081	0.381834	0.4975	0.337415		94	0.196623	0.205208	0.221124	0.189292	0.246133	0.164283		94	0.230632	0.206767	0.219636	0.193898	0.239857	0.173677
		99	0.407711	0.430571	0.454982	0.406159	0.483717	0.377425		1.93	0.407535	0.440529	0.489429	0.391629	0.527779	0.353279		2.29901	0.407711	0.442474	0.467582	0.417366	0.492792	0.392157		29.3878	0.364284	0.422458	0.460318	0.384597	0.50352	0.341395		99	0.204798	0.213992	0.233489	0.194494	0.256438	0.171545		99	0.202912	0.216579	0.232343	0.200815	0.250898	0.18226
[truncated: 16 more columns]
